# Supplementary material for: Tissue-Specific Genomic Evolution Despite Shared MED12 Mutations in Benign Tumors
Source: J Clin Med. 2025 Oct 16;14(20):7325. doi: 10.3390/jcm14207325 (PMC12565393; doi:10.3390/jcm14207325)
Supplement: Supplementary file 1 [file jcm-14-07325-s001.zip]

Archive with 1 entries (1 files):
- jcm-3750286-supplementary.pdf
